# Supplementary material for: Homemade Kefir Consumption Improves Skin Condition—A Study Conducted in Healthy and Atopic Volunteers
Source: Foods. 2021 Nov 13;10(11):2794. doi: 10.3390/foods10112794 (PMC8622502; doi:10.3390/foods10112794)
Supplement: Supplementary file 1 [file foods-10-02794-s001.zip]

Archive with 1 entries (1 files):
- foods-1449901-supplementary.pdf
